# Supplementary material for: Household presentation of acute gastroenteritis in a primary care sentinel network: retrospective database studies
Source: BMC Public Health. 2020 Apr 5;20:445. doi: 10.1186/s12889-020-08525-8 (PMC7132989; doi:10.1186/s12889-020-08525-8)
Supplement: Supplementary file 9 — Additional file 9: Table S1. 2011 census data and proportion. [file 12889_2020_8525_MOESM9_ESM.xlsx]

## Sheet: Sheet1
Supporting information table 1: data showing……			2011 census data and proportions
	YY	AgeBand	OnsPop	Proportions
	2011	00-04	1625028	0.0709652
	2011	05-09	1459636	0.0637425
	2011	10-14	1497145	0.0653805
	2011	15-19	1623209	0.0708858
	2011	20-24	1780713	0.077764
	2011	25-29	1831303	0.0799732
	2011	30-34	1763868	0.0770284
	2011	35-39	1766715	0.0771527
	2011	40-44	1959565	0.0855745
	2011	45-49	1965976	0.0858544
	2011	50-54	1723591	0.0752695
	2011	55-59	1518717	0.0663226
	2011	60-64	1610293	0.0703217
	2011	65-69	1315007	0.0574265
	2011	70-74	1070973	0.0467695
	2011	75-79	917204	0.0400544
	2011	80+	1545064	0.0674732
	2011	00-04	1703718	0.0744016
	2011	05-09	1530499	0.0668371
	2011	10-14	1570266	0.0685737
	2011	15-19	1701061	0.0742856
	2011	20-24	1815548	0.0792852
	2011	25-29	1825924	0.0797383
	2011	30-34	1765282	0.0770901
	2011	35-39	1755657	0.0766698
	2011	40-44	1921918	0.0839304
	2011	45-49	1926100	0.084113
	2011	50-54	1698988	0.074195
	2011	55-59	1484784	0.0648407
	2011	60-64	1551998	0.067776
	2011	65-69	1242613	0.0542651
	2011	70-74	963578	0.0420796
	2011	75-79	761127	0.0332385
	2011	80+	914101	0.0399189
