# Supplementary material for: Household presentation of acute gastroenteritis in a primary care sentinel network: retrospective database studies
Source: BMC Public Health. 2020 Apr 5;20:445. doi: 10.1186/s12889-020-08525-8 (PMC7132989; doi:10.1186/s12889-020-08525-8)
Supplement: Supplementary file 10 — Additional file 10: Table S2. Age and sex standardised rates. [file 12889_2020_8525_MOESM10_ESM.xlsx]

## Sheet: Sheet1
Supporting information table 2	:
			AgeBand	1992	1993	1994	1995	1996	1997	1998	1999	2000	2001	2002	2003	2004	2005	2006	2007	2008	2009	2010	2011	2012	2013	2014	2015	2016	2017
			00-04	128.713	130.126	135.741	144.869	142.066	141.03	141.473	148.142	156.617	170.1	179.121	187.253	166.707	162.536	182.806	167.305	158.695	171.299	177.924	158.01	156.749	143.498	110.998	110.857	110.659	104.41
			05-09	35.7128	35.6056	37.8836	34.852	41.7625	34.0423	34.7206	35.7898	36.0245	39.6049	48.6722	44.2504	42.039	40.1288	38.3093	41.1325	38.5569	42.3597	45.9646	38.0015	45.1049	39.3043	36.7784	40.775	38.812	41.9249
			10-14	18.6599	19.5347	21.2712	22.3868	19.73	19.6421	18.8632	17.923	18.9322	20.107	21.5241	21.1176	23.2463	24.3982	24.6753	24.4983	20.5092	22.0834	25.2284	23.1648	26.53	22.3231	23.8287	21.9786	24.4436	21.3226
			15-19	23.0061	20.8544	24.6138	26.2194	23.9478	27.1657	25.9596	22.6014	25.433	28.5515	33.3095	26.1729	30.5098	26.0604	28.5658	29.8529	28.777	30.1133	31.4423	28.0062	32.4396	27.052	26.7194	23.191	24.6924	23.6385
			20-24	43.0613	37.3497	36.8169	40.809	42.5194	41.2392	44.5782	40.9904	42.2264	47.3589	50.4162	42.269	45.9597	47.3693	45.8027	46.7439	43.4569	45.9315	49.2343	43.1733	45.0768	40.6058	37.9613	35.6755	34.4617	32.3778
			25-29	43.6622	41.7719	43.8684	43.3771	43.4984	36.3446	39.2405	39.7308	43.6877	48.7847	53.512	46.2088	43.0988	44.164	50.794	49.7609	47.6785	49.1757	50.7471	48.134	46.5736	42.2657	40.4005	35.6025	38.5129	33.5773
			30-34	30.3245	32.2618	35.6067	35.0624	30.8233	29.1391	30.553	31.021	33.9427	40.5818	43.8646	43.5892	40.249	39.2599	43.7334	43.7975	41.7382	42.996	42.7386	42.3666	44.3352	36.5526	36.8286	33.4973	32.3717	31.2448
			35-39	22.7107	23.6884	27.5357	27.9649	26.9985	22.2516	22.3288	25.9818	28.9526	30.7051	34.8498	35.6126	32.8891	34.6605	35.3871	37.2916	38.0218	37.7118	35.5378	34.6156	34.2773	34.401	30.567	30.0211	28.8914	27.9143
			40-44	21.6988	18.9727	24.9979	25.4775	21.5453	21.3283	22.6168	22.9039	25.2322	28.6752	33.2981	34.4556	30.8075	32.8613	34.6623	32.8639	32.6059	32.5307	35.8161	32.0735	33.721	31.061	27.5343	28.467	27.2144	27.107
			45-49	24.9623	24.8087	23.8329	24.0875	25.726	21.6143	23.2861	23.1872	25.5039	28.9444	35.1607	34.9393	31.7927	30.7573	31.5247	33.7791	32.8929	30.4985	32.8773	32.9129	32.0637	29.8818	29.2576	26.9784	27.3078	25.5009
			50-54	18.6175	23.9819	23.9433	18.2442	25.2957	20.7744	22.5815	21.54	24.2763	25.4911	30.5658	31.4661	29.7995	30.1507	29.8504	33.2151	30.1127	31.2733	29.6794	27.7227	30.4457	28.9141	26.6069	23.9943	24.0861	22.4939
			55-59	16.8998	18.4266	20.5583	16.6773	20.0355	17.535	20.3575	18.3869	21.9252	20.5674	25.805	27.699	24.7091	24.9914	29.4414	29.9164	28.4645	26.8657	26.9892	29.0396	29.1966	24.6865	23.0834	22.8517	21.3667	20.5611
			60-64	16.3818	18.2166	19.3309	21.5844	18.8209	20.8761	20.4237	21.5028	19.8339	25.2269	28.5566	28.7051	30.8537	30.0793	32.2476	30.9902	32.5696	29.0102	30.2843	28.9377	29.797	26.2154	23.5195	24.1314	24.4331	21.703
			65-69	17.3988	15.0708	14.7588	12.9012	17.356	14.8742	16.7548	17.1891	18.5029	20.8023	28.54	25.2319	22.7243	25.7018	25.109	29.8169	26.7829	26.8116	28.1539	27.5446	26.6229	23.7457	22.2065	19.7026	20.7646	17.7722
			70-74	17.7856	10.1969	11.7438	13.1155	14.7974	12.7433	12.8893	14.1448	14.0994	17.421	24.4788	21.2581	23.3158	19.7764	24.7488	25.2155	25.4353	23.5637	28.045	22.8528	24.6028	21.5069	19.3177	18.6395	17.977	18.7353
			75-79	12.7096	10.7371	12.2984	16.5492	12.0913	10.6718	12.0764	14.8716	14.7356	14.4481	24.884	20.1107	23.0842	20.0376	24.5049	25.5632	23.3203	24.3387	25.3586	22.2134	26.5713	20.2592	19.0918	18.1544	19.6808	17.5356
			80+	24.0064	26.0068	26.9969	29.1486	26.5948	25.525	22.8051	23.0163	26.7632	28.153	37.2069	36.1409	38.585	44.2722	48.0587	52.3709	45.124	46.4414	49.1398	44.308	51.508	44.8005	37.2069	38.773	40.5779	36.0106
			00-04	129.52	136.483	150.014	168.536	156.889	160.015	156.525	169.429	184.793	199.541	211.461	207.093	198.889	187.823	210.548	209.383	182.934	192.769	202.548	193.327	193.705	171.717	134.165	127.514	130.733	114.188
			05-09	31.4324	35.6054	39.3925	38.3161	44.0517	31.3226	31.6007	34.9345	41.7245	46.305	45.3318	50.1348	44.8854	40.4772	45.4088	42.7323	40.8914	47.1644	47.4474	45.1572	49.6028	42.0049	40.6873	41.2626	39.838	46.4232
			10-14	20.1836	16.6665	18.5157	21.4471	23.9751	18.3687	20.8613	18.7292	20.442	22.4006	25.9156	24.9911	24.2415	27.036	29.0167	26.8293	26.9801	28.1034	32.9634	28.5694	33.0536	28.7982	28.3674	26.7486	27.6279	28.5703
			15-19	14.8392	11.3959	19.318	15.7809	15.2927	16.1377	17.3443	17.746	21.0567	20.3126	28.3648	22.491	22.0214	24.5144	22.7428	25.007	22.5115	21.2873	21.966	22.2831	24.9228	21.4279	21.557	21.0467	22.6063	18.9648
			20-24	22.1758	27.9461	22.2571	24.1634	29.3874	27.7294	26.1855	27.7205	26.0956	29.0107	35.8575	36.1532	35.4107	36.4018	36.6742	36.169	33.5588	34.4367	34.1291	29.7737	29.9104	29.0671	27.3195	25.4221	22.8906	23.1665
			25-29	27.5908	27.6929	29.8194	25.2666	29.2184	25.4065	29.8163	25.4845	31.1417	32.6026	34.0776	35.0736	34.8911	32.7694	36.4297	38.0724	32.3626	32.4761	33.457	30.9502	34.3592	30.1144	26.5713	25.7809	25.4319	21.4429
			30-34	23.1537	24.689	23.1108	25.6719	25.6094	24.2496	25.3179	23.8979	23.9753	27.7464	32.9442	29.3303	31.1585	30.4937	32.5559	33.1655	30.9268	29.5886	30.0064	28.4032	29.2426	27.2432	23.034	22.7215	21.6788	22.1827
			35-39	19.9351	18.1433	19.909	17.9155	21.2012	18.0428	21.5206	19.5404	22.4492	25.1739	28.0418	28.453	27.9046	27.2801	30.4379	29.5198	26.8384	28.978	26.6996	26.8166	26.2245	23.1266	20.8832	21.0419	19.2012	19.1384
			40-44	17.6894	17.7169	22.5254	19.7797	20.6743	19.3617	23.9009	20.4098	21.2692	23.386	26.7599	27.9053	26.081	25.6978	27.1862	27.3947	27.0252	26.4349	26.2268	24.3486	26.9539	24.62	22.2688	23.2901	19.631	19.1062
			45-49	19.5174	17.3859	17.882	15.5065	20.4687	18.0347	16.7069	20.7624	19.8637	23.0948	25.972	28.777	26.0188	26.8258	24.6801	26.853	27.245	24.9485	22.6099	22.1479	25.5651	22.8946	22.3524	20.6228	19.1543	19.3879
			50-54	17.5826	14.6631	14.5469	18.3517	16.1561	16.8263	13.8329	15.0748	15.9853	18.2992	20.9389	22.1165	25.3892	21.4719	27.2195	25.7293	23.4282	22.2352	22.876	22.7375	23.0171	20.2923	17.3289	18.3885	17.9672	17.9448
			55-59	12.0755	12.3346	16.3631	14.7088	11.0648	11.3348	14.233	15.0262	13.8665	15.2138	21.0881	20.4769	19.081	18.1251	20.9379	22.9649	21.0263	20.9304	19.4693	20.2605	20.7624	17.9078	18.6976	17.8664	15.8862	16.0984
			60-64	12.805	10.8649	13.2782	11.5268	15.3671	15.7473	14.9653	16.4007	14.7943	18.781	22.9051	22.2929	21.0894	22.8674	22.87	21.2013	22.1047	22.5471	21.7382	23.1883	24.5074	19.2691	21.2268	19.4286	17.5957	17.4826
			65-69	7.95118	9.14917	10.1511	10.7735	12.8435	11.1247	14.1477	12.2396	14.5209	15.349	19.1491	17.6993	17.4738	16.5278	18.0931	19.6194	20.7828	19.9058	19.2588	17.1427	19.3421	17.9668	16.9937	14.9105	14.5188	14.1187
			70-74	9.53033	10.2028	7.02936	7.70178	8.53241	10.2927	11.0577	10.3308	12.4762	12.2886	19.341	16.4479	13.5534	14.5443	17.2054	16.8645	18.7132	15.9591	18.3999	17.7714	16.1515	15.6142	14.2367	12.8191	12.7001	12.5232
			75-79	4.87271	9.21341	6.13592	11.3774	8.00666	9.14605	7.73708	8.12748	10.9775	8.81083	10.7911	10.5533	11.509	11.5829	13.5818	15.8519	15.4216	14.1549	16.2637	12.8488	16.8274	12.8067	12.0729	11.2766	11.2639	11.6068
			80+	9.95754	12.321	5.81865	11.524	11.7731	8.98555	10.8362	9.80125	10.9462	12.3764	13.8033	19.3517	19.3082	19.0069	24.1655	23.336	23.3322	21.3707	22.988	20.3552	22.9479	22.236	17.0754	16.8005	17.3327	17.6936
		Age and Sex Standardised		917.123	920.084	977.866	1011.67	1024.12	958.923	988.098	1004.58	1083.07	1186.22	1356.51	1325.82	1279.28	1260.65	1369.97	1374.81	1290.83	1316.29	1364.21	1269.16	1332.71	1184.18	1056.75	1020.23	1012.31	963.869
