# Supplementary material for: Household presentation of acute gastroenteritis in a primary care sentinel network: retrospective database studies
Source: BMC Public Health. 2020 Apr 5;20:445. doi: 10.1186/s12889-020-08525-8 (PMC7132989; doi:10.1186/s12889-020-08525-8)
Supplement: Supplementary file 11 — Additional file 11: Table S3. Gastroenteritis rates. [file 12889_2020_8525_MOESM11_ESM.xlsx]

## Sheet: Sheet1
Supporting information 3: without standardisdation
				AgeBand	1992	1993	1994	1995	1996	1997	1998	1999	2000	2001	2002	2003	2004	2005	2006	2007	2008	2009	2010	2011	2012	2013	2014	2015	2016	2017
				00-04	4206.45	4252.61	4436.12	4734.42	4642.84	4608.96	4623.45	4841.38	5118.36	5559	5853.82	6119.57	5448.11	5311.81	5974.25	5467.66	5186.29	5598.17	5814.7	5163.9	5122.68	4689.62	3627.51	3622.89	3616.43	3412.21
				05-09	1299.37	1295.47	1378.35	1268.05	1519.48	1238.59	1263.27	1302.17	1310.71	1440.98	1770.88	1610	1529.54	1460.04	1393.84	1496.56	1402.85	1541.21	1672.37	1382.64	1641.09	1430.04	1338.14	1483.55	1412.13	1525.39
				10-14	661.91	692.94	754.54	794.11	699.87	696.75	669.12	635.77	671.57	713.24	763.51	749.09	824.6	865.46	875.29	869.01	727.51	783.35	894.91	821.71	941.08	791.85	845.26	779.63	867.07	756.36
				15-19	752.7	682.3	805.3	857.83	783.51	888.79	849.33	739.46	832.1	934.13	1089.8	856.31	998.2	852.63	934.6	976.71	941.51	985.23	1028.71	916.29	1061.34	885.07	874.19	758.75	807.87	773.39
				20-24	1284.24	1113.9	1098.01	1217.07	1268.08	1229.9	1329.48	1222.48	1259.34	1412.41	1503.59	1260.61	1370.68	1412.72	1366	1394.07	1296.04	1369.84	1468.34	1287.58	1344.35	1211.01	1132.14	1063.97	1027.77	965.62
				25-29	1266.19	1211.37	1272.17	1257.92	1261.44	1053.98	1137.96	1152.18	1266.93	1414.74	1551.83	1340.04	1249.85	1280.74	1473.01	1443.05	1382.66	1426.08	1471.65	1395.87	1350.62	1225.69	1171.6	1032.46	1116.86	973.73
				30-34	913.02	971.35	1072.06	1055.67	928.04	877.33	919.9	933.99	1021.96	1221.85	1320.69	1312.4	1211.83	1182.05	1316.74	1318.67	1256.67	1294.54	1286.79	1275.59	1334.86	1100.54	1108.85	1008.55	974.66	940.73
				35-39	682.68	712.07	827.72	840.62	811.57	668.88	671.2	781.01	870.31	922.99	1047.58	1070.51	988.64	1041.89	1063.73	1120.98	1142.93	1133.61	1068.26	1040.54	1030.37	1034.09	918.84	902.43	868.47	839.1
				40-44	588.07	514.19	677.48	690.48	583.91	578.03	612.95	620.73	683.83	777.14	902.43	933.8	834.93	890.59	939.4	890.66	883.67	881.63	970.67	869.24	913.89	841.8	746.22	771.5	737.55	734.64
				45-49	674.31	670.16	643.8	650.68	694.94	583.87	629.03	626.36	688.94	781.88	949.8	943.82	858.82	830.85	851.58	912.48	888.54	823.86	888.12	889.08	866.14	807.2	790.34	728.77	737.67	688.86
				50-54	573.64	738.93	737.74	562.14	779.41	640.1	695.78	663.69	748	785.43	941.79	969.53	918.18	929	919.75	1023.42	927.83	963.59	914.48	854.19	938.09	890.9	819.81	739.31	742.14	693.08
				55-59	590.96	644.35	718.89	583.18	700.61	613.17	711.87	642.96	766.69	719.21	902.36	968.59	864.04	873.91	1029.52	1046.13	995.36	939.45	943.77	1015.47	1020.96	863.25	807.19	799.09	747.16	718.99
				60-64	540.27	600.78	637.53	711.85	620.71	688.49	673.57	709.16	654.12	831.98	941.79	946.69	1017.55	992.01	1063.52	1022.05	1074.14	956.75	998.77	954.36	982.7	864.58	775.67	795.85	805.8	715.76
				65-69	702.66	608.64	596.04	521.02	700.93	600.7	676.65	694.19	747.25	840.11	1152.6	1019	917.73	1037.98	1014.04	1204.17	1081.64	1082.8	1137.01	1112.4	1075.18	958.98	896.82	795.7	838.59	717.74
				70-74	881.95	505.64	582.35	650.37	733.77	631.91	639.15	701.41	699.16	863.87	1213.85	1054.14	1156.18	980.67	1227.24	1250.38	1261.28	1168.47	1390.69	1133.22	1220	1066.48	957.92	924.29	891.44	929.04
				75-79	735.9	621.69	712.09	958.22	700.1	617.91	699.24	861.08	853.21	836.56	1440.81	1164.43	1336.6	1160.2	1418.86	1480.14	1350.27	1409.24	1468.29	1286.18	1538.51	1173.03	1105.44	1051.16	1139.54	1015.33
				80+	825.15	893.91	927.94	1001.9	914.12	877.35	783.86	791.12	919.91	967.68	1278.88	1242.24	1326.25	1521.73	1651.88	1800.1	1551.01	1596.29	1689.04	1522.96	1770.44	1539.89	1278.88	1332.71	1394.75	1237.76
				00-04	4037.31	4254.37	4676.15	5253.49	4890.43	4987.89	4879.1	5281.33	5760.23	6219.96	6591.52	6455.38	6199.63	5854.68	6563.05	6526.74	5702.3	6008.87	6313.69	6026.27	6038.05	5352.65	4182.11	3974.79	4075.11	3559.4
				05-09	1090.68	1235.48	1366.89	1329.54	1528.56	1086.87	1096.52	1212.2	1447.81	1606.75	1572.98	1739.64	1557.49	1404.53	1575.65	1482.78	1418.9	1636.57	1646.39	1566.92	1721.18	1457.54	1411.82	1431.78	1382.35	1610.85
				10-14	682.62	563.67	626.21	725.35	810.85	621.24	705.54	633.43	691.36	757.6	876.48	845.21	819.86	914.37	981.36	907.38	912.48	950.47	1114.84	966.23	1117.89	973.97	959.4	904.65	934.39	966.26
				15-19	463.28	355.78	603.11	492.68	477.44	503.82	541.49	554.03	657.39	634.16	885.55	702.17	687.51	765.34	710.03	780.72	702.81	664.59	685.78	695.68	778.09	668.98	673.01	657.08	705.77	592.08
				20-24	648.67	817.46	651.05	706.81	859.62	811.12	765.96	810.86	763.33	848.6	1048.88	1057.53	1035.81	1064.8	1072.77	1057.99	981.64	1007.32	998.32	870.92	874.92	850.25	799.13	743.63	669.58	677.65
				25-29	802.48	805.45	867.3	734.88	849.82	738.95	867.21	741.22	905.76	948.25	991.15	1020.12	1014.81	953.1	1059.56	1107.34	941.27	944.57	973.1	900.19	999.34	875.88	772.83	749.84	739.69	623.67
				30-34	696.56	742.75	695.27	772.32	770.44	729.53	761.67	718.95	721.28	834.73	991.1	882.38	937.38	917.38	979.42	997.76	930.41	890.15	902.72	854.49	879.74	819.59	692.96	683.56	652.19	667.35
				35-39	603.02	548.82	602.23	541.93	641.32	545.78	650.98	591.08	679.07	761.49	848.24	860.68	844.09	825.2	920.72	892.95	811.84	876.56	807.64	811.18	793.27	699.56	631.7	636.5	580.82	578.92
				40-44	488.8	489.56	622.43	546.56	571.28	535.01	660.44	563.97	587.72	646.21	739.44	771.09	720.68	710.09	751.22	756.98	746.77	730.46	724.71	672.81	744.8	680.31	615.34	643.56	542.45	527.95
				45-49	538.14	479.37	493.05	427.55	564.37	497.26	460.65	572.47	547.69	636.78	716.11	793.45	717.4	739.65	680.49	740.4	751.21	687.89	623.41	610.67	704.89	631.26	616.31	568.62	528.13	534.57
				50-54	549.6	458.34	454.71	573.64	505.01	525.96	432.39	471.21	499.67	572	654.51	691.32	793.62	671.17	850.83	804.25	732.32	695.03	715.06	710.73	719.47	634.3	541.67	574.79	561.62	560.92
				55-59	431.91	441.18	585.27	526.1	395.76	405.42	509.08	537.45	495.97	544.16	754.27	732.41	682.48	648.29	748.9	821.4	752.06	748.63	696.37	724.67	742.62	640.52	668.77	639.04	568.21	575.8
				60-64	438.17	371.78	454.36	394.43	525.84	538.85	512.09	561.21	506.24	642.66	783.78	762.83	721.65	782.49	782.58	725.48	756.39	771.53	743.85	793.47	838.61	659.36	726.35	664.82	602.1	598.23
				65-69	339.82	391.02	433.84	460.44	548.91	475.45	604.65	523.1	620.6	655.99	818.4	756.44	746.8	706.37	773.27	838.5	888.22	850.74	823.09	732.65	826.65	767.87	726.28	637.25	620.51	603.41
				70-74	525.26	562.32	387.42	424.48	470.26	567.28	609.44	569.38	687.62	677.28	1065.97	906.52	746.99	801.6	948.27	929.48	1031.37	879.58	1014.1	979.46	890.18	860.57	784.65	706.52	699.96	690.21
				75-79	339.99	642.86	428.13	793.85	558.66	638.16	539.85	567.09	765.95	614.77	752.94	736.35	803.03	808.19	947.66	1106.06	1076.03	987.65	1134.79	896.52	1174.12	893.58	842.38	786.82	785.93	809.86
				80+	578.51	715.82	338.05	669.52	683.99	522.04	629.56	569.43	635.95	719.04	801.94	1124.29	1121.76	1104.26	1403.96	1355.77	1355.55	1241.59	1335.55	1182.59	1333.22	1291.86	992.04	976.07	1006.99	1027.96
