# Supplementary material for: Household presentation of acute gastroenteritis in a primary care sentinel network: retrospective database studies
Source: BMC Public Health. 2020 Apr 5;20:445. doi: 10.1186/s12889-020-08525-8 (PMC7132989; doi:10.1186/s12889-020-08525-8)
Supplement: Supplementary file 12 — Additional file 12: Table S4. Gastroenteritis rates with confidence interval. [file 12889_2020_8525_MOESM12_ESM.xlsx]

## Sheet: Sheet1
	Index
		YY	Age	Gastro	Denom	RatePer100000	AvgGastro	AvgDenom	AvgRatePer100000	LCI_RatePerYear	UCI_RatePerYear	LCI_AVG_Rate	UCI_AVG_Rate
		1992	00-04	1156	28124	4110.37	4070	79374	5127.62	3879.25	4345.04	4975.18	5281.33
		1992	05+	2823	401389	703.308	11802	1284446	918.84	677.647	729.218	902.412	935.345
		1993	00-04	1368	32161	4253.6	4070	79374	5127.62	4035.94	4474.36	4975.18	5281.33
		1993	05+	3144	451115	696.94	11802	1284446	918.84	672.777	721.324	902.412	935.345
		1994	00-04	1613	35303	4569.02	4070	79374	5127.62	4353.74	4787.13	4975.18	5281.33
		1994	05+	3721	498132	746.991	11802	1284446	918.84	723.102	771.081	902.412	935.345
		1995	00-04	1891	37673	5019.51	4070	79374	5127.62	4799.19	5239.83	4975.18	5281.33
		1995	05+	4047	548276	738.132	11802	1284446	918.84	715.516	760.931	902.412	935.345
		1996	00-04	1916	40112	4776.63	4070	79374	5127.62	4569.7	4986.04	4975.18	5281.33
		1996	05+	4627	599323	772.038	11802	1284446	918.84	750.013	794.229	902.412	935.345
		1997	00-04	2134	44366	4809.99	4070	79374	5127.62	4611.64	5010.59	4975.18	5281.33
		1997	05+	4575	662466	690.601	11802	1284446	918.84	670.676	710.678	902.412	935.345
		1998	00-04	2316	48677	4757.89	4070	79374	5127.62	4568.89	4946.89	4975.18	5281.33
		1998	05+	5278	726178	726.819	11802	1284446	918.84	707.402	746.373	902.412	935.345
		1999	00-04	2683	52918	5070.11	4070	79374	5127.62	4884.92	5257.19	4975.18	5281.33
		1999	05+	5875	807731	727.346	11802	1284446	918.84	708.899	745.917	902.412	935.345
		2000	00-04	3163	58046	5449.13	4070	79374	5127.62	5264.79	5635.19	4975.18	5281.33
		2000	05+	7086	901067	786.401	11802	1284446	918.84	768.2	804.713	902.412	935.345
		2001	00-04	3708	62868	5898.07	4070	79374	5127.62	5715.15	6082.59	4975.18	5281.33
		2001	05+	8742	1007753	867.474	11802	1284446	918.84	849.414	885.634	902.412	935.345
		2002	00-04	4188	67205	6231.68	4070	79374	5127.62	6050.15	6414.7	4975.18	5281.33
		2002	05+	11571	1124562	1028.93	11802	1284446	918.84	1010.35	1047.61	902.412	935.345
		2003	00-04	4844	76995	6291.32	4070	79374	5127.62	6119.88	6462.76	4975.18	5281.33
		2003	05+	13251	1324857	1000.18	11802	1284446	918.84	983.276	1017.17	902.412	935.345
		2004	00-04	4732	81122	5833.19	4070	79374	5127.62	5672.94	5994.67	4975.18	5281.33
		2004	05+	13786	1408800	978.563	11802	1284446	918.84	962.308	994.818	902.412	935.345
		2005	00-04	4686	83830	5589.88	4070	79374	5127.62	5434.81	5746.15	4975.18	5281.33
		2005	05+	14199	1457793	974.007	11802	1284446	918.84	958.092	989.99	902.412	935.345
		2006	00-04	5526	88052	6275.84	4070	79374	5127.62	6115.7	6435.97	4975.18	5281.33
		2006	05+	15839	1513887	1046.25	11802	1284446	918.84	1030.06	1062.5	902.412	935.345
		2007	00-04	5562	92552	6009.59	4070	79374	5127.62	5857.25	6163.02	4975.18	5281.33
		2007	05+	16674	1561500	1067.82	11802	1284446	918.84	1051.75	1083.96	902.412	935.345
		2008	00-04	5229	95938	5450.4	4070	79374	5127.62	5307.59	5594.24	4975.18	5281.33
		2008	05+	16213	1596938	1015.26	11802	1284446	918.84	999.726	1030.85	902.412	935.345
		2009	00-04	5784	99581	5808.34	4070	79374	5127.62	5663.73	5953.95	4975.18	5281.33
		2009	05+	16723	1641983	1018.46	11802	1284446	918.84	1003.12	1033.87	902.412	935.345
		2010	00-04	6371	104969	6069.41	4070	79374	5127.62	5925.56	6214.22	4975.18	5281.33
		2010	05+	17825	1694668	1051.83	11802	1284446	918.84	1036.49	1067.23	902.412	935.345
		2011	00-04	6148	109699	5604.43	4070	79374	5127.62	5468.6	5741.16	4975.18	5281.33
		2011	05+	17160	1746506	982.533	11802	1284446	918.84	967.933	997.191	902.412	935.345
		2012	00-04	6383	114159	5591.32	4070	79374	5127.62	5458.18	5725.35	4975.18	5281.33
		2012	05+	18974	1802278	1052.78	11802	1284446	918.84	1037.91	1067.7	902.412	935.345
		2013	00-04	5955	118385	5030.2	4070	79374	5127.62	4906.03	5155.21	4975.18	5281.33
		2013	05+	17550	1878801	934.106	11802	1284446	918.84	920.374	947.892	902.412	935.345
		2014	00-04	4763	121735	3912.6	4070	79374	5127.62	3804.16	4021.85	4975.18	5281.33
		2014	05+	17002	1949210	872.251	11802	1284446	918.84	859.22	885.333	902.412	935.345
		2015	00-04	4701	123610	3803.09	4070	79374	5127.62	3697.11	3909.88	4975.18	5281.33
		2015	05+	16762	1995233	840.102	11802	1284446	918.84	827.472	852.783	902.412	935.345
		2016	00-04	4744	123168	3851.65	4070	79374	5127.62	3744.48	3959.63	4975.18	5281.33
		2016	05+	16843	2031648	829.031	11802	1284446	918.84	816.578	841.534	902.412	935.345
		2017	00-04	4272	122495	3487.49	4070	79374	5127.62	3385.44	3590.35	4975.18	5281.33
		2017	05+	16563	2063507	802.663	11802	1284446	918.84	790.499	814.875	902.412	935.345
		YY	Under5InHouseHold	Gastro	Denom	RatePer100000	AvgGastro	AvgDenom	AvgRatePer100000	LCI_RatePerYear	UCI_RatePerYear	LCI_AVG_Rate	UCI_AVG_Rate
		2013	NoUnder5InHouseHold	336	1549618	21.6828	345	1650353	20.9046	19.4241	24.0059	18.7233	23.1466
		2014	NoUnder5InHouseHold	320	1611199	19.861	345	1650353	20.9046	17.6887	22.0953	18.7233	23.1466
		2015	NoUnder5InHouseHold	372	1656756	22.4535	345	1650353	20.9046	20.2202	24.7472	18.7233	23.1466
		2016	NoUnder5InHouseHold	367	1699706	21.592	345	1650353	20.9046	19.4151	23.8277	18.7233	23.1466
		2017	NoUnder5InHouseHold	334	1734489	19.2564	345	1650353	20.9046	17.2385	21.3319	18.7233	23.1466
		2013	Under5InHouseHold	552	447568	123.333	523	455204	114.894	113.055	133.611	105.228	124.779
		2014	Under5InHouseHold	543	459746	118.109	523	455204	114.894	108.321	128.114	105.228	124.779
		2015	Under5InHouseHold	500	462087	108.205	523	455204	114.894	98.8991	117.727	105.228	124.779
		2016	Under5InHouseHold	488	455110	107.227	523	455204	114.894	97.7786	116.895	105.228	124.779
		2017	Under5InHouseHold	534	451513	118.269	523	455204	114.894	108.303	128.457	105.228	124.779
		YY	Ageband	Gastro	Denom	RatePer100000	AvgGastro	AvgDenom	AvgRatePer100000	LCI_RatePerYear	UCI_RatePerYear	LCI_AVG_Rate	UCI_AVG_Rate
		2013	00-04	303	118385	255.945	280	121878	229.738	227.225	285.509	203.482	256.814
		2014	00-04	292	121735	239.865	280	121878	229.738	212.757	267.795	203.482	256.814
		2015	00-04	256	123610	207.103	280	121878	229.738	182.024	232.991	203.482	256.814
		2016	00-04	276	123168	224.084	280	121878	229.738	198.103	250.877	203.482	256.814
		2017	00-04	276	122495	225.315	280	121878	229.738	199.192	252.255	203.482	256.814
		2013	05+	585	1878801	31.1369	588	1983679	29.6419	28.6353	33.6917	27.2726	32.0616
		2014	05+	571	1949210	29.2939	588	1983679	29.6419	26.934	31.7052	27.2726	32.0616
		2015	05+	616	1995233	30.8736	588	1983679	29.6419	28.4679	33.3294	27.2726	32.0616
		2016	05+	579	2031648	28.499	588	1983679	29.6419	26.1856	30.8616	27.2726	32.0616
		2017	05+	592	2063507	28.689	588	1983679	29.6419	26.4113	31.0152	27.2726	32.0616
		YY	Measure	Gastro	Denom	RatePer100000	AvgGastro	AvgDenom	AvgRatePer100000	LCI_RatePerYear	UCI_RatePerYear	LCI_AVG_Rate	UCI_AVG_Rate
		1992	Normal	151	17672	854.459	1143	96265	1187.35	718.651	990.267	1119.83	1255.91
		1993	Normal	323	38386	841.453	1143	96265	1187.35	750.274	935.237	1119.83	1255.91
		1994	Normal	312	32672	954.946	1143	96265	1187.35	850.881	1062.07	1119.83	1255.91
		1995	Normal	317	31144	1017.85	1143	96265	1187.35	908.682	1130.23	1119.83	1255.91
		1996	Normal	278	31365	886.338	1143	96265	1187.35	784.314	991.551	1119.83	1255.91
		1997	Normal	285	31383	908.135	1143	96265	1187.35	806.169	1013.29	1119.83	1255.91
		1998	Normal	288	32170	895.244	1143	96265	1187.35	792.664	1000.93	1119.83	1255.91
		1999	Normal	351	35326	993.602	1143	96265	1187.35	891.695	1098.34	1119.83	1255.91
		2000	Normal	377	42861	879.588	1143	96265	1187.35	793.262	968.246	1119.83	1255.91
		2001	Normal	552	53218	1037.24	1143	96265	1187.35	952.685	1123.68	1119.83	1255.91
		2002	Normal	816	65610	1243.71	1143	96265	1187.35	1159.88	1329.07	1119.83	1255.91
		2003	Normal	1052	88341	1190.84	1143	96265	1187.35	1119.53	1263.29	1119.83	1255.91
		2004	Normal	1353	107503	1258.57	1143	96265	1187.35	1192.52	1325.54	1119.83	1255.91
		2005	Normal	1278	108580	1177.01	1143	96265	1187.35	1113.46	1241.48	1119.83	1255.91
		2006	Normal	1632	123173	1324.97	1143	96265	1187.35	1261.64	1389.1	1119.83	1255.91
		2007	Normal	1823	124223	1467.52	1143	96265	1187.35	1400.71	1535.14	1119.83	1255.91
		2008	Normal	1752	128073	1367.97	1143	96265	1187.35	1304.72	1432	1119.83	1255.91
		2009	Normal	1825	137531	1326.97	1143	96265	1187.35	1266.62	1388.05	1119.83	1255.91
		2010	Normal	1958	138949	1409.15	1143	96265	1187.35	1347.26	1471.76	1119.83	1255.91
		2011	Normal	1979	145573	1359.46	1143	96265	1187.35	1300.38	1419.22	1119.83	1255.91
		2012	Normal	2049	154243	1328.42	1143	96265	1187.35	1271.37	1386.12	1119.83	1255.91
		2013	Normal	1961	161849	1211.62	1143	96265	1187.35	1158.49	1265.38	1119.83	1255.91
		2014	Normal	1819	163923	1109.67	1143	96265	1187.35	1059.03	1160.91	1119.83	1255.91
		2015	Normal	1721	168263	1022.8	1143	96265	1187.35	975.259	1070.94	1119.83	1255.91
		2016	Normal	1760	173151	1016.45	1143	96265	1187.35	969.674	1063.81	1119.83	1255.91
		2017	Normal	1715	167733	1022.46	1143	96265	1187.35	974.763	1070.75	1119.83	1255.91
		1992	ObeseClass1	37	3671	1007.9	573	45350	1263.51	708.254	1334.79	1162.07	1367.14
		1993	ObeseClass1	72	8001	899.888	573	45350	1263.51	699.913	1112.36	1162.07	1367.14
		1994	ObeseClass1	80	7498	1066.95	573	45350	1263.51	840.224	1307.02	1162.07	1367.14
		1995	ObeseClass1	81	7629	1061.74	573	45350	1263.51	838.904	1297.68	1162.07	1367.14
		1996	ObeseClass1	81	8388	965.665	573	45350	1263.51	762.995	1180.26	1162.07	1367.14
		1997	ObeseClass1	79	9112	866.989	573	45350	1263.51	680.421	1064.53	1162.07	1367.14
		1998	ObeseClass1	96	10146	946.186	573	45350	1263.51	758.92	1143.31	1162.07	1367.14
		1999	ObeseClass1	122	12368	986.417	573	45350	1263.51	816.624	1164.29	1162.07	1367.14
		2000	ObeseClass1	163	16096	1012.67	573	45350	1263.51	863.569	1167.99	1162.07	1367.14
		2001	ObeseClass1	248	22012	1126.66	573	45350	1263.51	990.369	1267.49	1162.07	1367.14
		2002	ObeseClass1	392	28278	1386.24	573	45350	1263.51	1251.86	1524.15	1162.07	1367.14
		2003	ObeseClass1	479	37318	1283.56	573	45350	1263.51	1171.02	1398.79	1162.07	1367.14
		2004	ObeseClass1	616	46542	1323.54	573	45350	1263.51	1220.4	1428.82	1162.07	1367.14
		2005	ObeseClass1	618	49710	1243.21	573	45350	1263.51	1146.65	1341.78	1162.07	1367.14
		2006	ObeseClass1	784	59200	1324.32	573	45350	1263.51	1233.11	1417.23	1162.07	1367.14
		2007	ObeseClass1	951	62571	1519.87	573	45350	1263.51	1423.98	1615.76	1162.07	1367.14
		2008	ObeseClass1	907	66643	1360.98	573	45350	1263.51	1273.95	1449.51	1162.07	1367.14
		2009	ObeseClass1	1031	71645	1439.04	573	45350	1263.51	1352.5	1526.97	1162.07	1367.14
		2010	ObeseClass1	1081	74276	1455.38	573	45350	1263.51	1369.22	1541.55	1162.07	1367.14
		2011	ObeseClass1	1045	77387	1350.36	573	45350	1263.51	1270.24	1431.77	1162.07	1367.14
		2012	ObeseClass1	1170	79811	1465.96	573	45350	1263.51	1383.27	1549.91	1162.07	1367.14
		2013	ObeseClass1	1044	81354	1283.28	573	45350	1263.51	1207.07	1360.72	1162.07	1367.14
		2014	ObeseClass1	869	79980	1086.52	573	45350	1263.51	1015.25	1159.04	1162.07	1367.14
		2015	ObeseClass1	949	83295	1139.32	573	45350	1263.51	1067.29	1211.36	1162.07	1367.14
		2016	ObeseClass1	978	87265	1120.72	573	45350	1263.51	1051.97	1190.63	1162.07	1367.14
		2017	ObeseClass1	931	88925	1046.95	573	45350	1263.51	980.602	1114.42	1162.07	1367.14
		1992	ObeseClass2+3	16	1267	1262.83	393	26801	1466.36	710.339	1894.24	1324.58	1611.88
		1993	ObeseClass2+3	38	3009	1262.88	393	26801	1466.36	864.074	1661.68	1324.58	1611.88
		1994	ObeseClass2+3	46	2963	1552.48	393	26801	1466.36	1113.74	2024.97	1324.58	1611.88
		1995	ObeseClass2+3	49	3092	1584.73	393	26801	1466.36	1164.29	2037.52	1324.58	1611.88
		1996	ObeseClass2+3	50	3630	1377.41	393	26801	1466.36	1019.28	1763.09	1324.58	1611.88
		1997	ObeseClass2+3	54	4017	1344.29	393	26801	1466.36	995.768	1717.7	1324.58	1611.88
		1998	ObeseClass2+3	48	4673	1027.18	393	26801	1466.36	748.984	1326.77	1324.58	1611.88
		1999	ObeseClass2+3	77	6001	1283.12	393	26801	1466.36	999.833	1583.07	1324.58	1611.88
		2000	ObeseClass2+3	90	8096	1111.66	393	26801	1466.36	889.328	1346.34	1324.58	1611.88
		2001	ObeseClass2+3	157	11457	1370.34	393	26801	1466.36	1160.86	1588.55	1324.58	1611.88
		2002	ObeseClass2+3	243	15051	1614.51	393	26801	1466.36	1415.19	1820.48	1324.58	1611.88
		2003	ObeseClass2+3	300	19917	1506.25	393	26801	1466.36	1340.56	1676.96	1324.58	1611.88
		2004	ObeseClass2+3	346	24900	1389.56	393	26801	1466.36	1244.98	1538.15	1324.58	1611.88
		2005	ObeseClass2+3	394	27869	1413.76	393	26801	1466.36	1277.41	1553.7	1324.58	1611.88
		2006	ObeseClass2+3	526	33554	1567.62	393	26801	1466.36	1436.49	1701.73	1324.58	1611.88
		2007	ObeseClass2+3	593	36261	1635.37	393	26801	1466.36	1505.75	1767.74	1324.58	1611.88
		2008	ObeseClass2+3	626	39575	1581.81	393	26801	1466.36	1460.52	1705.62	1324.58	1611.88
		2009	ObeseClass2+3	691	43149	1601.43	393	26801	1466.36	1483.23	1721.94	1324.58	1611.88
		2010	ObeseClass2+3	751	44938	1671.19	393	26801	1466.36	1553.25	1791.36	1324.58	1611.88
		2011	ObeseClass2+3	699	47342	1476.49	393	26801	1466.36	1368.76	1586.33	1324.58	1611.88
		2012	ObeseClass2+3	827	48935	1690	393	26801	1466.36	1577.6	1804.43	1324.58	1611.88
		2013	ObeseClass2+3	723	49780	1452.39	393	26801	1466.36	1347.93	1558.86	1324.58	1611.88
		2014	ObeseClass2+3	722	49949	1445.47	393	26801	1466.36	1341.37	1551.58	1324.58	1611.88
		2015	ObeseClass2+3	713	53125	1342.12	393	26801	1466.36	1244.24	1440	1324.58	1611.88
		2016	ObeseClass2+3	728	56344	1292.06	393	26801	1466.36	1199.77	1386.13	1324.58	1611.88
		2017	ObeseClass2+3	730	57955	1259.6	393	26801	1466.36	1169.87	1351.05	1324.58	1611.88
		1992	OverWeight	119	12069	985.997	1016	89163	1139.49	811.998	1168.28	1069.95	1210.14
		1993	OverWeight	234	25826	906.064	1016	89163	1139.49	793.774	1022.23	1069.95	1210.14
		1994	OverWeight	217	23129	938.216	1016	89163	1139.49	817.156	1063.6	1069.95	1210.14
		1995	OverWeight	208	22687	916.825	1016	89163	1139.49	793.406	1044.65	1069.95	1210.14
		1996	OverWeight	231	23944	964.751	1016	89163	1139.49	843.635	1090.04	1069.95	1210.14
		1997	OverWeight	210	24322	863.416	1016	89163	1139.49	748.294	982.649	1069.95	1210.14
		1998	OverWeight	249	25841	963.585	1016	89163	1139.49	847.49	1083.55	1069.95	1210.14
		1999	OverWeight	248	28940	856.945	1016	89163	1139.49	753.283	964.064	1069.95	1210.14
		2000	OverWeight	303	37012	818.653	1016	89163	1139.49	726.791	910.516	1069.95	1210.14
		2001	OverWeight	437	47326	923.382	1016	89163	1139.49	838.862	1010.02	1069.95	1210.14
		2002	OverWeight	747	60183	1241.21	1016	89163	1139.49	1153.15	1330.94	1069.95	1210.14
		2003	OverWeight	938	79323	1182.51	1016	89163	1139.49	1108.13	1258.15	1069.95	1210.14
		2004	OverWeight	1193	97210	1227.24	1016	89163	1139.49	1158.32	1297.19	1069.95	1210.14
		2005	OverWeight	1198	100599	1190.87	1016	89163	1139.49	1124.27	1258.46	1069.95	1210.14
		2006	OverWeight	1514	117013	1293.87	1016	89163	1139.49	1229.78	1358.82	1069.95	1210.14
		2007	OverWeight	1523	119503	1274.44	1016	89163	1139.49	1210.85	1338.04	1069.95	1210.14
		2008	OverWeight	1551	124819	1242.6	1016	89163	1139.49	1181.71	1304.29	1069.95	1210.14
		2009	OverWeight	1790	133840	1337.42	1016	89163	1139.49	1276.15	1399.43	1069.95	1210.14
		2010	OverWeight	1818	136679	1330.12	1016	89163	1139.49	1269.4	1390.85	1069.95	1210.14
		2011	OverWeight	1755	142906	1228.08	1016	89163	1139.49	1171.4	1285.46	1069.95	1210.14
		2012	OverWeight	1947	150841	1290.76	1016	89163	1139.49	1234.41	1347.78	1069.95	1210.14
		2013	OverWeight	1681	153321	1096.39	1016	89163	1139.49	1044.87	1148.57	1069.95	1210.14
		2014	OverWeight	1604	151723	1057.19	1016	89163	1139.49	1005.78	1109.26	1069.95	1210.14
		2015	OverWeight	1544	156808	984.644	1016	89163	1139.49	936.177	1033.75	1069.95	1210.14
		2016	OverWeight	1607	161539	994.806	1016	89163	1139.49	946.521	1043.71	1069.95	1210.14
		2017	OverWeight	1555	160844	966.775	1016	89163	1139.49	919.525	1014.65	1069.95	1210.14
		1992	UnderWeight	13	704	1846.59	99	6451	1534.65	994.318	2840.91	1240.12	1844.68
		1993	UnderWeight	19	1501	1265.82	99	6451	1534.65	732.845	1865.42	1240.12	1844.68
		1994	UnderWeight	16	1441	1110.34	99	6451	1534.65	624.566	1665.51	1240.12	1844.68
		1995	UnderWeight	24	1446	1659.75	99	6451	1534.65	1037.34	2351.31	1240.12	1844.68
		1996	UnderWeight	19	1505	1262.46	99	6451	1534.65	730.897	1860.47	1240.12	1844.68
		1997	UnderWeight	17	1560	1089.74	99	6451	1534.65	576.923	1602.56	1240.12	1844.68
		1998	UnderWeight	18	1583	1137.08	99	6451	1534.65	631.712	1705.62	1240.12	1844.68
		1999	UnderWeight	11	1924	571.726	99	6451	1534.65	259.875	935.551	1240.12	1844.68
		2000	UnderWeight	31	2289	1354.3	99	6451	1534.65	917.431	1834.86	1240.12	1844.68
		2001	UnderWeight	50	2920	1712.33	99	6451	1534.65	1267.12	2191.78	1240.12	1844.68
		2002	UnderWeight	59	3693	1597.62	99	6451	1534.65	1218.52	2003.79	1240.12	1844.68
		2003	UnderWeight	71	5418	1310.45	99	6451	1534.65	1015.13	1624.22	1240.12	1844.68
		2004	UnderWeight	105	6640	1581.33	99	6451	1534.65	1295.18	1882.53	1240.12	1844.68
		2005	UnderWeight	131	7027	1864.24	99	6451	1534.65	1551.16	2191.55	1240.12	1844.68
		2006	UnderWeight	126	8099	1555.75	99	6451	1534.65	1296.46	1827.39	1240.12	1844.68
		2007	UnderWeight	131	8219	1593.87	99	6451	1534.65	1326.2	1873.71	1240.12	1844.68
		2008	UnderWeight	149	8647	1723.14	99	6451	1534.65	1457.15	2000.69	1240.12	1844.68
		2009	UnderWeight	157	9410	1668.44	99	6451	1534.65	1413.39	1934.11	1240.12	1844.68
		2010	UnderWeight	172	9748	1764.46	99	6451	1534.65	1508	2031.19	1240.12	1844.68
		2011	UnderWeight	196	10275	1907.54	99	6451	1534.65	1644.77	2180.05	1240.12	1844.68
		2012	UnderWeight	206	10930	1884.72	99	6451	1534.65	1637.69	2140.9	1240.12	1844.68
		2013	UnderWeight	181	11518	1571.45	99	6451	1534.65	1345.72	1805.87	1240.12	1844.68
		2014	UnderWeight	165	12031	1371.46	99	6451	1534.65	1163.66	1579.25	1240.12	1844.68
		2015	UnderWeight	180	12498	1440.23	99	6451	1534.65	1232.2	1656.27	1240.12	1844.68
		2016	UnderWeight	168	13557	1239.21	99	6451	1534.65	1054.81	1431	1240.12	1844.68
		2017	UnderWeight	171	13159	1299.49	99	6451	1534.65	1109.51	1497.07	1240.12	1844.68
