# Supplementary material for: Household presentation of acute gastroenteritis in a primary care sentinel network: retrospective database studies
Source: BMC Public Health. 2020 Apr 5;20:445. doi: 10.1186/s12889-020-08525-8 (PMC7132989; doi:10.1186/s12889-020-08525-8)
Supplement: Supplementary file 13 — Additional file 13: Table S5. Title: Gastroenteritis rates age and sex. [file 12889_2020_8525_MOESM13_ESM.xlsx]

## Sheet: Sheet1
		AgeBand	1992	1993	1994	1995	1996	1997	1998	1999	2000	2001	2002	2003	2004	2005	2006	2007	2008	2009	2010	2011	2012	2013	2014	2015	2016	2017
		00-04	4206.45	4252.61	4436.12	4734.42	4642.84	4608.96	4623.45	4841.38	5118.36	5559	5853.82	6119.57	5448.11	5311.81	5974.25	5467.66	5186.29	5598.17	5814.7	5163.9	5122.68	4689.62	3627.51	3622.89	3616.43	3412.21
		00-04	4037.31	4254.37	4676.15	5253.49	4890.43	4987.89	4879.1	5281.33	5760.23	6219.96	6591.52	6455.38	6199.63	5854.68	6563.05	6526.74	5702.3	6008.87	6313.69	6026.27	6038.05	5352.65	4182.11	3974.79	4075.11	3559.4
		00-04	4110.37	4253.6	4569.02	5019.51	4776.63	4809.99	4757.89	5070.11	5449.13	5898.07	6231.68	6291.32	5833.19	5589.88	6275.84	6009.59	5450.4	5808.34	6069.41	5604.43	5591.32	5030.2	3912.6	3803.09	3851.65	3487.49
		05-17	930.1	951.3	1044.26	1003.56	1050.1	954.04	961.5	917.5	941.64	1022.89	1208	1092.86	1114.66	1067.65	1073.09	1104.01	1010.39	1076.03	1210.81	1034.01	1235.11	1059.39	1023.78	1053.43	1073.4	1058.62
		05-17	812.02	825.84	953.67	941.66	1061.72	784.12	833.13	850.96	993.86	1059.93	1153.91	1170.39	1073.88	1067.04	1124.96	1079.64	1045.44	1134.27	1210.02	1139.66	1270.89	1088.19	1082.67	1076.79	1078.2	1155.58
		05-17	859.74	877.46	991.43	967.84	1056.76	857.57	889.11	880.4	970.36	1043.04	1178.84	1133.96	1093.18	1067.33	1100.25	1091.29	1028.61	1106.2	1210.41	1088.47	1253.52	1074.16	1053.94	1065.37	1075.86	1108.28
		18-64	780.06	783.62	844.43	827.82	832.44	748.02	789.82	797.81	873.49	976.59	1118.95	1087	1040.94	1049.76	1113.26	1133.72	1097.18	1099.01	1120.54	1072	1097.65	992.43	939.64	880.44	874.73	822.71
		18-64	583.7	567.96	604.39	579.28	624.53	587.47	619.75	611.82	632.57	713.03	835.89	836.05	826.24	810.17	869.58	877.07	819.18	812.46	795.75	766.32	810.98	725.1	671.83	654.34	609.14	593.76
		18-64	683.99	678.02	726.55	705.54	729.98	668.86	705.87	706.16	754.44	846.22	978.85	963.57	934.5	930.42	991.75	1005.66	958.51	955.75	958.13	919.14	954.51	859.35	806.78	768.09	742.97	709.11
		65+	780.37	642.29	679.64	728.45	754.7	670.95	695.03	753.57	801.43	881.1	1262.3	1132.32	1193.48	1218.82	1362.42	1475.88	1335.49	1340.03	1443.67	1288.61	1421.21	1212.62	1072.32	1043.3	1082.55	988.84
		65+	426.37	525	405.46	532.87	547.99	536.82	597.39	551.94	670.52	665.86	868.82	878.99	850.1	848.79	1009.11	1044.19	1078.46	982.3	1059.72	935.71	1032.8	944.07	828.32	766.21	768.24	772.36
		65+	639.98	595.43	569.59	649.55	671.01	616.37	655.01	670.23	746.84	790.7	1095.54	1024.54	1046.4	1059.51	1209.73	1288.28	1222.92	1182.49	1273.49	1131.32	1247.04	1091.49	961.91	917.51	939.43	890.1
		ALL	988.86	987.38	1057.64	1061.11	1066.3	987.39	1022.72	1040.88	1115.31	1223.63	1412.07	1359.68	1308.83	1305.93	1410.1	1425.45	1351.7	1387.93	1456.48	1340.27	1407.46	1252.56	1126.71	1087.9	1090.58	1025.5
		ALL	863.8	879.51	941.81	965.28	979.66	910.22	936.51	946.47	1020.39	1100.01	1229.34	1218.27	1174.19	1141.34	1254.84	1260.73	1178.94	1194.17	1229.63	1168.95	1236.61	1099.07	972.76	935.72	910.25	878.48
		ALL	926.4	933.63	999.93	1013.4	1023.25	949.16	980.05	994.37	1068.59	1162.88	1322.32	1290.79	1242.88	1225.01	1333.7	1344.34	1266.6	1292.34	1344.49	1255.68	1323.13	1176.91	1050.97	1012.96	1001.8	953.11
		Age	1992	1993	1994	1995	1996	1997	1998	1999	2000	2001	2002	2003	2004	2005	2006	2007	2008	2009	2010	2011	2012	2013	2014	2015	2016	2017
		Children Under 5	4206.45	4252.61	4436.12	4734.42	4642.84	4608.96	4623.45	4841.38	5118.36	5559	5853.82	6119.57	5448.11	5311.81	5974.25	5467.66	5186.29	5598.17	5814.7	5163.9	5122.68	4689.62	3627.51	3622.89	3616.43	3412.21
		Children Under 5	4037.31	4254.37	4676.15	5253.49	4890.43	4987.89	4879.1	5281.33	5760.23	6219.96	6591.52	6455.38	6199.63	5854.68	6563.05	6526.74	5702.3	6008.87	6313.69	6026.27	6038.05	5352.65	4182.11	3974.79	4075.11	3559.4
		Population Over 5	796.163	784.918	846.321	836.105	848.847	762.797	797.109	806.089	869.899	965.304	1158.23	1096.87	1081.61	1085.4	1155.73	1195.47	1130.57	1142.4	1196.02	1108.69	1181.2	1045.4	977.709	937.285	944.005	889.443
		Population Over 5	608.439	606.792	645.363	637.918	693.375	616.356	654.47	645.672	699.742	765.703	894.306	897.825	870.664	858.29	932.715	935.649	895.921	890.606	903.311	852.635	920.395	818.997	762.75	739.461	709.869	712.8
		P	988.856	987.379	1057.64	1061.11	1066.3	987.39	1022.72	1040.88	1115.31	1223.63	1412.07	1359.68	1308.83	1305.93	1410.1	1425.45	1351.7	1387.93	1456.48	1340.27	1407.46	1252.56	1126.71	1087.9	1090.58	1025.5
		P	863.801	879.51	941.813	965.279	979.661	910.223	936.507	946.467	1020.39	1100.01	1229.34	1218.27	1174.19	1141.34	1254.84	1260.73	1178.94	1194.17	1229.63	1168.95	1236.61	1099.07	972.761	935.721	910.245	878.484
