# Supplementary material for: Household presentation of acute gastroenteritis in a primary care sentinel network: retrospective database studies
Source: BMC Public Health. 2020 Apr 5;20:445. doi: 10.1186/s12889-020-08525-8 (PMC7132989; doi:10.1186/s12889-020-08525-8)
Supplement: Supplementary file 14 — Additional file 14: Table S6. Crude gastroenteritis rates by ethnicity. [file 12889_2020_8525_MOESM14_ESM.xlsx]

## Sheet: Sheet1
		Denominator
		Ethnicity	Category	1992	1993	1994	1995	1996	1997	1998	1999	2000	2001	2002	2003	2004	2005	2006	2007	2008	2009	2010	2011	2012	2013	2014	2015	2016	2017
		Ethnicity - A	Denom	6106	7067	8331	9531	11024	12486	14441	16603	19577	23345	27637	33871	39360	44338	52002	60346	68292	76978	86795	97523	106146	117842	124890	131210	135659	140292
		Ethnicity - B	Denom	2067	2355	2807	3321	3982	4909	5816	6983	8551	10776	13783	18869	23728	28165	32437	37117	40692	44322	49596	54254	57896	61331	65092	67435	68983	70296
		Ethnicity - M	Denom	1022	1161	1350	1575	1813	2175	2478	2821	3257	3837	4528	5618	6710	7881	9738	11993	14017	15985	18140	20252	22200	24786	27410	29727	31524	34803
		Ethnicity - O	Denom	513	596	706	893	1107	1341	1617	1957	2458	3053	3731	4745	5589	6534	7850	9472	11375	13334	15148	16931	18423	20091	21994	23250	24278	25809
		Ethnicity - Missing	Denom	191962	220930	245298	268837	294225	328332	363062	408862	458515	516462	579748	708418	735655	727055	697633	648707	603181	569129	544585	527227	521580	529547	538916	537655	538639	539333
		Ethnicity - W	Denom	227843	251167	274943	301792	327284	357589	387441	423423	466755	513148	562340	630331	678880	727650	802279	886417	955319	1021816	1085373	1140018	1190192	1243589	1292643	1329566	1355733	1375469
		Gastro Cases
		Ethnicity - A	Gastro	30	55	73	94	133	135	154	186	237	306	417	561	648	791	930	1102	1306	1452	1604	1653	1805	1727	1739	1685	1839	1738
		Ethnicity - B	Gastro	9	13	11	13	28	24	44	65	94	132	229	244	277	307	447	510	582	630	805	859	945	946	955	957	914	898
		Ethnicity - M	Gastro	8	5	9	8	19	23	26	28	45	61	81	104	117	126	187	221	269	307	397	389	465	442	419	434	407	456
		Ethnicity - O	Gastro	5	2	4	4	16	7	13	19	26	47	52	60	53	69	133	171	174	226	222	257	272	265	282	277	271	285
		Ethnicity - Missing	Gastro	1917	2326	2697	2908	3257	3419	3803	4414	5215	6218	7861	9405	9052	8730	8845	7568	6071	5449	5433	4670	5394	5024	4797	4884	5130	4973
		Ethnicity - W	Gastro	2010	2111	2540	2911	3090	3101	3554	3846	4632	5686	7119	7721	8371	8862	10823	12664	13040	14443	15735	15480	16476	15101	13573	13226	13026	12485
		Gastro Rate
		Ethnicity - A	GastroRate	491.32	778.265	876.245	986.255	1206.46	1081.21	1066.41	1120.28	1210.6	1310.77	1508.85	1656.28	1646.34	1784.02	1788.39	1826.14	1912.38	1886.25	1848.03	1694.98	1700.49	1465.52	1392.43	1284.2	1355.6	1238.84
		Ethnicity - B	GastroRate	435.414	552.017	391.877	391.448	703.164	488.898	756.534	930.832	1099.29	1224.94	1661.47	1293.13	1167.4	1090.01	1378.06	1374.03	1430.26	1421.42	1623.11	1583.29	1632.24	1542.45	1467.15	1419.14	1324.96	1277.46
		Ethnicity - M	GastroRate	782.779	430.663	666.667	507.937	1047.99	1057.47	1049.23	992.556	1381.64	1589.78	1788.87	1851.19	1743.67	1598.78	1920.31	1842.74	1919.1	1920.55	2188.53	1920.8	2094.59	1783.26	1528.64	1459.95	1291.08	1310.23
		Ethnicity - O	GastroRate	974.659	335.57	566.572	447.928	1445.35	521.999	803.958	970.874	1057.77	1539.47	1393.73	1264.49	948.291	1056.01	1694.27	1805.32	1529.67	1694.92	1465.54	1517.93	1476.42	1319	1282.17	1191.4	1116.24	1104.27
		Ethnicity - Missing	GastroRate	998.635	1052.82	1099.48	1081.7	1106.98	1041.32	1047.48	1079.58	1137.37	1203.96	1355.93	1327.61	1230.47	1200.73	1267.86	1166.63	1006.5	957.428	997.64	885.766	1034.17	948.735	890.12	908.389	952.4	922.065
		Ethnicity - W	GastroRate	882.186	840.477	923.828	964.572	944.134	867.197	917.301	908.312	992.384	1108.06	1265.96	1224.91	1233.06	1217.89	1349.03	1428.67	1364.99	1413.46	1449.73	1357.87	1384.31	1214.31	1050.02	994.761	960.809	907.69
