# Supplementary material for: Household presentation of acute gastroenteritis in a primary care sentinel network: retrospective database studies
Source: BMC Public Health. 2020 Apr 5;20:445. doi: 10.1186/s12889-020-08525-8 (PMC7132989; doi:10.1186/s12889-020-08525-8)
Supplement: Supplementary file 15 — Additional file 15: Table S7. Ethnicity. [file 12889_2020_8525_MOESM15_ESM.xlsx]

## Sheet: Sheet1
		Index
			EthnicityCode	Measure	2013	2014	2015	2016	2017
			A	Denom	96114	101602	106501	109485	112521
			B	Denom	45341	48452	50540	51929	53017
			M	Denom	19854	21963	23877	25242	27464
			O	Denom	15898	17574	18548	19287	20381
			W	Denom	970322	1011463	1041639	1061773	1076649
			Missing	Denom	432775	442988	443616	445765	447311
			A	Gastro	134	129	97	128	129
			B	Gastro	50	68	88	53	69
			M	Gastro	17	27	22	19	26
			O	Gastro	20	24	16	16	16
			W	Gastro	485	440	449	423	375
			Missing	Gastro	182	175	200	216	253
			A	RatePer100000	139.418	126.966	91.079	116.911	114.645
			B	RatePer100000	110.275	140.345	174.12	102.062	130.147
			M	RatePer100000	85.6251	122.934	92.1389	75.2714	94.6694
			O	RatePer100000	125.802	136.565	86.2627	82.9574	78.5045
			W	RatePer100000	49.9834	43.5013	43.1051	39.839	34.8303
			Missing	RatePer100000	42.0542	39.5045	45.084	48.456	56.5602
