# Supplementary material for: Household presentation of acute gastroenteritis in a primary care sentinel network: retrospective database studies
Source: BMC Public Health. 2020 Apr 5;20:445. doi: 10.1186/s12889-020-08525-8 (PMC7132989; doi:10.1186/s12889-020-08525-8)
Supplement: Supplementary file 16 — Additional file 16: Table S8. Gastroenteritis rates by age band including under 2 years old. [file 12889_2020_8525_MOESM16_ESM.xlsx]

## Sheet: Sheet1
		Ageband	Measure	2013	2014	2015	2016	2017
		00-02	Denom	64945	66532	67258	66737	66538
		02-04	Denom	47444	48816	49368	49033	47892
		05-17	Denom	272478	283205	290985	297274	302863
		18-64	Denom	962467	1003555	1029686	1048681	1063889
		65+	Denom	232970	241934	247424	251756	256161
		00-02	Gastro	201	191	153	175	173
		02-04	Gastro	102	101	103	101	103
		05-17	Gastro	223	259	271	241	294
		18-64	Gastro	234	235	258	249	224
		65+	Gastro	128	77	87	89	74
		00-02	RatePer100000	309.493	287.08	227.482	262.223	260.002
		02-04	RatePer100000	214.99	206.899	208.637	205.984	215.067
		05-17	RatePer100000	81.8415	91.4532	93.1319	81.07	97.0736
		18-64	RatePer100000	24.3125	23.4168	25.0562	23.7441	21.0548
		65+	RatePer100000	54.9427	31.8269	35.1623	35.3517	28.8881
