# Supplementary material for: Household presentation of acute gastroenteritis in a primary care sentinel network: retrospective database studies
Source: BMC Public Health. 2020 Apr 5;20:445. doi: 10.1186/s12889-020-08525-8 (PMC7132989; doi:10.1186/s12889-020-08525-8)
Supplement: Supplementary file 18 — Additional file 18: Table S10. Acute gastroenteritis rates over 25 years, showing rates in boys and girls under five years old and males and females five years and over. Table S11. Acute gastroenteritis rates, in adults by combined WHO obesity category. Table S12. Rates of household incidence by age-band. Table S13. Rate of household incidence by socioeconomic status reported in IMD. Table S14. Household incidence of AGE by household size. Table S15. Household incidence of AGE by household type. Table S16. Household incidence of AGE by urban-rural classification. [file 12889_2020_8525_MOESM18_ESM.xlsx]

## Sheet: Sheet1
List of Tables
S10 Table data for Figure 1
S11 Table data for Figure 2
S12 Table data for Figure 3
S13 Table data for Figure 4
S14 Table data for Figure 5
S15 Table data for Figure 6
S16 Table data for Figure 7

## Sheet: S10 Table  data for figure 1
	Data for figure 1:		Acute gastroenteritis rates over 25 years, showing rates in boys and girls under five years old and males and females five years and over.
		AgeBand	1992	1993	1994	1995	1996	1997	1998	1999	2000	2001	2002	2003	2004	2005	2006	2007	2008	2009	2010	2011	2012	2013	2014	2015	2016	2017
		00-04	4206.45	4252.61	4436.12	4734.42	4642.84	4608.96	4623.45	4841.38	5118.36	5559	5853.82	6119.57	5448.11	5311.81	5974.25	5467.66	5186.29	5598.17	5814.7	5163.9	5122.68	4689.62	3627.51	3622.89	3616.43	3412.21
		00-04	4037.31	4254.37	4676.15	5253.49	4890.43	4987.89	4879.1	5281.33	5760.23	6219.96	6591.52	6455.38	6199.63	5854.68	6563.05	6526.74	5702.3	6008.87	6313.69	6026.27	6038.05	5352.65	4182.11	3974.79	4075.11	3559.4
		00-04	4110.37	4253.6	4569.02	5019.51	4776.63	4809.99	4757.89	5070.11	5449.13	5898.07	6231.68	6291.32	5833.19	5589.88	6275.84	6009.59	5450.4	5808.34	6069.41	5604.43	5591.32	5030.2	3912.6	3803.09	3851.65	3487.49
		05-17	930.1	951.3	1044.26	1003.56	1050.1	954.04	961.5	917.5	941.64	1022.89	1208	1092.86	1114.66	1067.65	1073.09	1104.01	1010.39	1076.03	1210.81	1034.01	1235.11	1059.39	1023.78	1053.43	1073.4	1058.62
		05-17	812.02	825.84	953.67	941.66	1061.72	784.12	833.13	850.96	993.86	1059.93	1153.91	1170.39	1073.88	1067.04	1124.96	1079.64	1045.44	1134.27	1210.02	1139.66	1270.89	1088.19	1082.67	1076.79	1078.2	1155.58
		05-17	859.74	877.46	991.43	967.84	1056.76	857.57	889.11	880.4	970.36	1043.04	1178.84	1133.96	1093.18	1067.33	1100.25	1091.29	1028.61	1106.2	1210.41	1088.47	1253.52	1074.16	1053.94	1065.37	1075.86	1108.28
		18-64	780.06	783.62	844.43	827.82	832.44	748.02	789.82	797.81	873.49	976.59	1118.95	1087	1040.94	1049.76	1113.26	1133.72	1097.18	1099.01	1120.54	1072	1097.65	992.43	939.64	880.44	874.73	822.71
		18-64	583.7	567.96	604.39	579.28	624.53	587.47	619.75	611.82	632.57	713.03	835.89	836.05	826.24	810.17	869.58	877.07	819.18	812.46	795.75	766.32	810.98	725.1	671.83	654.34	609.14	593.76
		18-64	683.99	678.02	726.55	705.54	729.98	668.86	705.87	706.16	754.44	846.22	978.85	963.57	934.5	930.42	991.75	1005.66	958.51	955.75	958.13	919.14	954.51	859.35	806.78	768.09	742.97	709.11
		65+	780.37	642.29	679.64	728.45	754.7	670.95	695.03	753.57	801.43	881.1	1262.3	1132.32	1193.48	1218.82	1362.42	1475.88	1335.49	1340.03	1443.67	1288.61	1421.21	1212.62	1072.32	1043.3	1082.55	988.84
		65+	426.37	525	405.46	532.87	547.99	536.82	597.39	551.94	670.52	665.86	868.82	878.99	850.1	848.79	1009.11	1044.19	1078.46	982.3	1059.72	935.71	1032.8	944.07	828.32	766.21	768.24	772.36
		65+	639.98	595.43	569.59	649.55	671.01	616.37	655.01	670.23	746.84	790.7	1095.54	1024.54	1046.4	1059.51	1209.73	1288.28	1222.92	1182.49	1273.49	1131.32	1247.04	1091.49	961.91	917.51	939.43	890.1
		ALL	988.86	987.38	1057.64	1061.11	1066.3	987.39	1022.72	1040.88	1115.31	1223.63	1412.07	1359.68	1308.83	1305.93	1410.1	1425.45	1351.7	1387.93	1456.48	1340.27	1407.46	1252.56	1126.71	1087.9	1090.58	1025.5
		ALL	863.8	879.51	941.81	965.28	979.66	910.22	936.51	946.47	1020.39	1100.01	1229.34	1218.27	1174.19	1141.34	1254.84	1260.73	1178.94	1194.17	1229.63	1168.95	1236.61	1099.07	972.76	935.72	910.25	878.48
		ALL	926.4	933.63	999.93	1013.4	1023.25	949.16	980.05	994.37	1068.59	1162.88	1322.32	1290.79	1242.88	1225.01	1333.7	1344.34	1266.6	1292.34	1344.49	1255.68	1323.13	1176.91	1050.97	1012.96	1001.8	953.11

## Sheet: S11 Table data for Figure 2
	Data for figure 2: Acute gastroenteritis rates, in adults by combined WHO obesity category
	BMICategoryAdults: UnderWeight	BMICategoryAdults: Normal	BMICategoryAdults: OverWeight	BMICategoryAdults: ObeseClass1	BMICategoryAdults: ObeseClass2	BMICategoryAdults: ObeseClass3
	704	17672	12069	3671	923	344
	1501	38386	25826	8001	2173	836
	1441	32672	23129	7498	2086	877
	1446	31144	22687	7629	2142	950
	1505	31365	23944	8388	2576	1054
	1560	31383	24322	9112	2795	1222
	1583	32170	25841	10146	3112	1561
	1924	35326	28940	12368	4067	1934
	2289	42861	37012	16096	5478	2618
	2920	53218	47326	22012	7591	3866
	3693	65610	60183	28278	10136	4915
	5418	88341	79323	37318	13334	6583
	6640	107503	97210	46542	16511	8389
	7027	108580	100599	49710	18399	9470
	8099	123173	117013	59200	22146	11408
	8219	124223	119503	62571	23738	12523
	8647	128073	124819	66643	25750	13825
	9410	137531	133840	71645	27783	15366
	9748	138949	136679	74276	29091	15847
	10275	145573	142906	77387	30506	16836
	10930	154243	150841	79811	31503	17432
	11518	161849	153321	81354	31726	18054
	12031	163923	151723	79980	31746	18203
	12498	168263	156808	83295	33590	19535
	13557	173151	161539	87265	35398	20946
	13159	167733	160844	88925	36330	21625
	13	151	119	37	15	1
	19	323	234	72	28	10
	16	312	217	80	30	16
	24	317	208	81	34	15
	19	278	231	81	38	12
	17	285	210	79	37	17
	18	288	249	96	37	11
	11	351	248	122	51	26
	31	377	303	163	55	35
	50	552	437	248	106	51
	59	816	747	392	161	82
	71	1052	938	479	197	103
	105	1353	1193	616	210	136
	131	1278	1198	618	250	144
	126	1632	1514	784	354	172
	131	1823	1523	951	372	221
	149	1752	1551	907	412	214
	157	1825	1790	1031	425	266
	172	1958	1818	1081	458	293
	196	1979	1755	1045	432	267
	206	2049	1947	1170	522	305
	181	1961	1681	1044	442	281
	165	1819	1604	869	468	254
	180	1721	1544	949	439	274
	168	1760	1607	978	423	305
	171	1715	1555	931	422	308
	1846.59	854.459	985.997	1007.9	1625.14	290.698
	1265.82	841.453	906.064	899.888	1288.54	1196.17
	1110.34	954.946	938.216	1066.95	1438.16	1824.4
	1659.75	1017.85	916.825	1061.74	1587.3	1578.95
	1262.46	886.338	964.751	965.665	1475.16	1138.52
	1089.74	908.135	863.416	866.989	1323.79	1391.16
	1137.08	895.244	963.585	946.186	1188.95	704.676
	571.726	993.602	856.945	986.417	1254	1344.36
	1354.3	879.588	818.653	1012.67	1004.02	1336.9
	1712.33	1037.24	923.382	1126.66	1396.39	1319.19
	1597.62	1243.71	1241.21	1386.24	1588.4	1668.36
	1310.45	1190.84	1182.51	1283.56	1477.43	1564.64
	1581.33	1258.57	1227.24	1323.54	1271.88	1621.17
	1864.24	1177.01	1190.87	1243.21	1358.77	1520.59
	1555.75	1324.97	1293.87	1324.32	1598.48	1507.71
	1593.87	1467.52	1274.44	1519.87	1567.11	1764.75
	1723.14	1367.97	1242.6	1360.98	1600	1547.92
	1668.44	1326.97	1337.42	1439.04	1529.71	1731.09
	1764.46	1409.15	1330.12	1455.38	1574.37	1848.93
	1907.54	1359.46	1228.08	1350.36	1416.11	1585.89
	1884.72	1328.42	1290.76	1465.96	1656.99	1749.66
	1571.45	1211.62	1096.39	1283.28	1393.18	1556.44
	1371.46	1109.67	1057.19	1086.52	1474.2	1395.37
	1440.23	1022.8	984.644	1139.32	1306.94	1402.61
	1239.21	1016.45	994.806	1120.72	1194.98	1456.13
	1299.49	1022.46	966.775	1046.95	1161.57	1424.28

## Sheet: S13 Table data for Figure 4
		Data for figure 4:	Rate of household incidence by socioeconomic status reported in IMD
				quintiles (1 is most deprived, 5 is least deprived)
		IMDQuintile	Measure	2013	2014	2015	2016	2017
		IMD Missing	Denom	3670	4038	4366	5020	7122
		1 (Most Deprived)	Denom	212351	226200	235207	242024	248566
		2	Denom	225220	237968	248051	254933	262171
		3	Denom	261187	273164	281812	287515	292104
		4	Denom	319393	331615	339390	345412	350770
		5 (Least Deprived)	Denom	405825	420113	428301	434244	439187
		IMD Missing	Gastro	0	0	0	0	2
		1 (Most Deprived)	Gastro	206	218	239	296	258
		2	Gastro	140	184	159	126	181
		3	Gastro	148	131	120	138	141
		4	Gastro	140	146	145	113	124
		5 (Least Deprived)	Gastro	157	117	122	109	96
		IMD Missing	RatePer100000	0	0	0	0	28.082
		1 (Most Deprived)	RatePer100000	97.0092	96.3749	101.613	122.302	103.795
		2	RatePer100000	62.1614	77.3213	64.0997	49.4248	69.0389
		3	RatePer100000	56.6644	47.9565	42.5816	47.9975	48.2705
		4	RatePer100000	43.8331	44.027	42.7237	32.7146	35.3508
		5 (Least Deprived)	RatePer100000	38.6866	27.8496	28.4846	25.1011	21.8586

## Sheet: S12 Table data for Figure 3
	Data for figure 3: Rates of household incidence by age-band
		00-04	RatePer100000	284.316	243.867	207.087	226.566	230.269
		05-17	RatePer100000	80.2133	101.486	104.232	83.3827	102.221
		18-64	RatePer100000	30.9299	29.6758	30.8644	30.1994	29.4177
		65+	RatePer100000	29.4115	21.0334	16.4967	34.0567	23.02
		All	RatePer100000	57.4685	56.0239	53.9245	53.3137	54.4894
		00-04	RatePer100000	266.147	266.173	233.96	250.026	239.563
		05-17	RatePer100000	92.3759	88.8067	87.0955	80.661	95.1905
		18-64	RatePer100000	17.8804	16.1878	19.0532	14.4966	12.9037
		65+	RatePer100000	28.8472	22.561	16.1316	24.0227	16.2213
		All	RatePer100000	53.2426	50.4569	48.0649	46.1754	45.5375
		00-04	RatePer100000	274.992	255.308	220.822	238.582	235.017
		05-17	RatePer100000	86.4502	95.0013	95.4885	81.9933	98.6304
		18-64	RatePer100000	24.7433	23.2965	25.2698	22.7671	21.5956
		65+	RatePer100000	29.1266	21.8052	16.3121	28.9805	19.5841
		All	RatePer100000	55.4059	53.312	51.0693	49.836	50.1275

## Sheet: S14 Table data for Figure 5
	Data for figure 5:	Household incidence of AGE by household size
	HouseHoldSize	Measure	2013	2014	2015	2016	2017
	2	Denom	449360	460776	468072	472816	477806
	3	Denom	349695	361494	369384	375999	381717
	4	Denom	332584	353148	367628	379628	389428
	5	Denom	155755	165755	173645	178445	183735
	Above5	Denom	140252	151925	158398	162260	167234
	2	Gastro	110	72	90	114	72
	3	Gastro	146	149	144	156	157
	4	Gastro	200	234	238	235	240
	5	Gastro	147	146	150	111	135
	Above5	Gastro	188	195	163	166	198
	2	RatePer100000	24.4793	15.6258	19.2278	24.1109	15.0689
	3	RatePer100000	41.7507	41.2178	38.9838	41.4895	41.1299
	4	RatePer100000	60.1352	66.2612	64.7394	61.9027	61.6289
	5	RatePer100000	94.379	88.0818	86.3831	62.204	73.4754
	Above5	RatePer100000	134.044	128.353	102.905	102.305	118.397

## Sheet: S15 Table data for Figure 6
		Data for figure 6: Household incidence of AGE by household type
		HouseHoldType	Measure	2013	2014	2015	2016	2017
		JustAdults	Denom	657191	688139	710328	727744	745392
		Over5InHouse	Denom	438166	458623	474087	488899	504315
		Under5InHouse	Denom	332289	346336	352712	352505	350213
		JustAdults	Gastro	101	89	108	141	97
		Over5InHouse	Gastro	151	182	197	170	197
		Under5InHouse	Gastro	539	525	480	471	508
		JustAdults	RatePer100000	15.3684	12.9334	15.2042	19.3749	13.0133
		5andOverInHouse	RatePer100000	34.4618	39.684	41.5536	34.772	39.0629
		Under5InHouse	RatePer100000	162.208	151.587	136.088	133.615	145.055

## Sheet: S16 Table data for Figure 7
		Data for figure 7: Household incidence of AGE by urban-rural classification
		UrbanRuralClassification	Measure	2013	2014	2015	2016	2017
		CityandTown	Denom	688066	711586	728828	744827	758226
		Conurbation	Denom	465603	495070	515370	526262	537893
		Rural	Denom	272369	284592	290800	295360	299028
		Missing	Denom	1608	1850	2129	2699	4773
		CityandTown	Gastro	329	281	282	279	323
		Conurbation	Gastro	336	411	405	406	378
		Rural	Gastro	126	104	98	97	99
		Missing	Gastro	0	0	0	0	2
		CityandTown	RatePer100000	47.8152	39.4893	38.6923	37.4584	42.5994
		Conurbation	RatePer100000	72.1645	83.0186	78.5843	77.1479	70.2742
		Rural	RatePer100000	46.2608	36.5435	33.7001	32.8413	33.1073
		Missing	RatePer100000	0	0	0	0	41.9024
